# Supplementary material for: Submucosal hematoma: a new distinctive sign during emergency upper digestive endoscopy for ammonia ingestion
Source: BMC Gastroenterol. 2018 Jun 20;18:92. doi: 10.1186/s12876-018-0809-8 (PMC6011402; doi:10.1186/s12876-018-0809-8)
Supplement: Supplementary file 1 — All data generated or analyzed during this study are included in the supplementary information files. The collected data were: epidemiological data (age, gender), type of caustic agent (ammonia, volume of the ingested agent, mode of ammonia ingestion), clinical evaluation upon admission (clinical signs of severity, associated oropharyngeal lesions), endoscopic esophago-gastric lesions at first endoscopy (endoscopic lesions according to Zargar classification, presence of submucosal hematoma and its localization), endoscopic follow-up (date, duration and result), therapeutic management (medical, surgical, endoscopic dilation, results of computed tomography). (XLS 70 kb) [file 12876_2018_809_MOESM1_ESM.xls]

## Sheet: Feuil1
Gender	Age (years)	Ammonia	Ammonia+SH	Volume of the ingested agents	Mode of caustic intake	Clinical signs of severity	Precision	Oropharyngeal lesions	Type of oropharyngeal lesions	Esophago-gastric lesions at first endoscopy	Severe endoscopic lesions	Initial lesions and localization	SH	Localization of SH	Date of oral feeding (days)	Date of endoscpic follow-up 1 (days)	Result of the endoscopic follow-up 1	Date of endoscopic follow-up 2 (days)	Result of the endoscopic follow-up 2	Date of endoscopic follow-up 3 (days)	Result of the endoscopic follow-up 3	Date of endoscopic follow-up 4 (days)	Result of the endoscopic follow-up 4	Duration of endoscopic follow-up	Duration of hospitalization (days)	Outcome	Management	Surgical management	Therapeutic management	Computed tomography
male	39	yes	yes	<150 ml	Voluntary intake	yes	Intubation	no		IIB	no	IIA oeso + antrum/ IIB fundus	yes	fundus	15	15	2	23	1					23	17	favourable			medical	normal
female	52	yes	no	<150 ml	Voluntary intake	no		no		IIA	no	IIA oeso+cardia	no		0	none								NA	0	favourable			medical
male	61	yes	no	<150 ml	accidental intake	no		yes	UNK	O	no		no		0	none								NA	1	favourable			medical
male	55	yes	no	<150 ml	accidental intake	no		yes	edema	I	no	I oeso	no		1	none								NA	4	favourable			medical
female	28	yes	no	>150 ml	Voluntary intake	no		no		I	no	I fundus	no		1	1	2							1	2	favourable			medical
female	15	yes	no	<150 ml	Voluntary intake	no		no		O	no		no		0	none								NA	4	favourable			medical
male	49	yes	no	<150 ml	Voluntary intake	no		yes	UNK	IIA	no	I gastric, IIA œso	no		0	none								NA	1	favourable			medical
female	47	yes	yes	<150 ml	Voluntary intake	no		no		IIIA	no	IIA/B oeso IIIA gastric	yes		360	4	5	6	4					6	21	stenosis	enteral nutrition	lewis santi at month10	surgical
female	20	yes	yes	<150 ml	Voluntary intake	no		yes	ulcer	IIA	no	IIA oeso/ I gastric	yes		8	7	1							7	9	favourable			medical
male	56	yes	no	<150 ml	accidental intake	no		no		IIB	no	IIA + IIB oeso-gastric	no		10	10	2	30	5					30	16	stenosis	Endoscopic dilation		Endoscopic dilation
female	80	yes	yes	UNK	Voluntary intake	yes	Intubation	yes	ulcer	IIIB	yes	I oeso+ IIIB fundus	yes		none	none								NA	3	death			medical	normal
female	66	yes	no	<150 ml	accidental intake	no		no		O	no		no		0	none								NA	0	favourable			medical
female	58	yes	yes	<150 ml	Voluntary intake	no		yes	UNK	IIA	no	IIA oeso gastric	yes		7	7	1							7	6	favourable			medical
male	60	yes	no	<150 ml	accidental intake	no		no		I	no	I oeso	no		0	none								NA	0	favourable			medical
male	50	yes	yes	<150 ml	accidental intake	no		no		IIIB	yes	oeso gastric	yes		8	8	3	16	3					16	16	favourable			medical
female	19	yes	yes	>150 ml	Voluntary intake	yes	altered consciousness	yes	edema	I	no	I gastro duodenal	yes		15	5	3	15	1					15	20	favourable			medical	normal
male	45	yes	no	<150 ml	Voluntary intake	no		yes	UNK	IIA	no	IIA oeso	no		1	20	3							20	2	favourable			medical
female	76	yes	no	<150 ml	accidental intake	no		yes	edema	IIIB	yes	IIIA oeso/ IIIB fundus	no		17	17	2	47	1					47	20	favourable			medical
female	20	yes	yes	<150 ml	Voluntary intake	yes	hemodynamic shock	yes	edema	IIB	no	I oeso, IIA antrum, IIB fundus	yes		15	15	2							15	16	favourable			medical	normal
female	66	yes	no	<150 ml	accidental intake	no		yes	desquamation	O	no		no		0	none								NA	1	favourable			medical
female	28	yes	no	<150 ml	Voluntary intake	no		yes	UNK	IIA	no	I gastric, IIA œso	no		10	10	1							10	10	favourable			medical
male	70	yes	no	<150 ml	Voluntary intake	no		yes	desquamation	IIIA	no	IIA oeso antrum/ IIB funfus angulus/ IIIA cardia, fundus	no		none	15	3							15	20	death	enteral nutrition		medical
male	48	yes	yes	<150 ml	accidental intake	no		yes	edema	I	no	I oeso gastric	yes	fundus	5	5	2							5	5	favourable			medical
female	50	yes	yes	>150 ml	Voluntary intake	yes	altered consciousness	yes	ulcer	IIIB	yes	IIIB fundus/ I oeso, antrum, duodenum	yes		none	none								NA	4	death		gastrectomy J0	surgical	normal
male	44	yes	no	<150 ml	accidental intake	no		no		O	no		no		0	none								NA	0	favourable			medical
female	34	yes	no	<150 ml	Voluntary intake	no		yes	edema	O	no		no		0	none								NA	0	favourable			medical
male	50	yes	yes	>150 ml	UNK	yes	hemodynamic shock	yes	UNK	IIA	no	I oeso/ I+ IIA gastric	yes		20	18	2	30	3	120	1			120	25	favourable			medical	swelling of the esophageal-wall
female	16	yes	non	<150 ml	Voluntary intake	yes	altered consciousness	yes	edema	IIIA	no	IIIA fundus	no		23	8	3	23	3	60	1			60	29	favourable			medical	necrosis
male	67	yes	oui	UNK	Voluntary intake	no		yes	desquamation	IIB	no	IIA/B oeso-gastric	yes	esophagus and fundus	10	10	2							10	14	favourable			medical
female	63	yes	non	<150 ml	accidental intake	no		yes	desquamation	O	no		no		0	none	none							NA	1	favourable			medical
male	45	yes	non	>150 ml	Voluntary intake	yes	altered consciousness	yes	desquamation	IIIB	yes	IIIB oeso-gastric/ I oeso	no		none	8	3 + 4							8	120	death		Perforation at day14 (gastrectomy)/ death at day 25	surgical	normal
female	65	yes	non	>150 ml	Voluntary intake	no		no		IIA	no	I/IIA fundus	no		6	6	2							6	6	favourable			medical
female	39	yes	oui	<150 ml	accidental intake	no		yes	edema	IIB	no	IIA IIB oeso/ IIA gastric	yes		10	fugue	none							NA	8	favourable	left the hospital prematurely		medical
female	49	yes	non	<150 ml	accidental intake	no		no		IIA	no	oeso	no		5	5	2 + 3							5	5	favourable			medical
female	22	yes	non	<150 ml	Voluntary intake	no		yes	UNK	IIA	no	IIA oeso	no		7	7	1							7	10	favourable			medical
male	76	yes	oui	<150 ml	accidental intake	no		yes	UNK	IIB	no	IIB oeso gastric	yes		15	3	2	14	1					14	6	favourable			medical
male	24	yes	oui	<150 ml	Voluntary intake	no		yes	UNK	IIIA	no	IIIA oeso	yes	fundus	20	3	3 +4	20	5	75	5	120	5 (dilatation ballon)	120	25	stenosis	Endoscopic dilation		endoscopic dilation
female	52	yes	non	<150 ml	Voluntary intake	no		no		O	no		no		0	none								NA	0	favourable			medical
male	50	yes	non	<150 ml	accidental intake	no		yes	UNK	O	no		no		0	none								NA	1	favourable			medical
male	74	yes	non	<150 ml	Voluntary intake	no		yes	UNK	IIIA	no	oeso	no		21	21	2							21	25	favourable			medical
female	18	yes	non	<150 ml	voluntary intake	no		yes	UNK	IIA	no	IIA oeso	no		10	10	2							10	12	favourable			medical
male	30	yes	non	<150 ml	accidental intake	no		yes	UNK	IIA	no	I oeso/ I+ IIA gastric	no		7	7	2							7	6	favourable			medical
male	33	yes	non	>150 ml	accidental intake	no		yes	desquamation	I	no	I gastric	no		0	none								NA	0	favourable			medical
Legend	SH: submucosal hematoma
	NA: not applicable
	UNK: unknown
	oeso: esophagus
	endoscopic control 1:normal; 2: erythema; 3: ulcer; 4: necrosis; 5: stenosis
